# Supplementary material for: Borylation–Reduction–Borylation for the Formation of 1,4-Azaborines
Source: Org Lett. 2023 Dec 6;25(49):8912–6. doi: 10.1021/acs.orglett.3c03731 (PMC10729022; doi:10.1021/acs.orglett.3c03731)
Supplement: Supplementary file 2 — ol3c03731_si_002.xyz [file ol3c03731_si_002.xyz]

55

C             0.08738000    -0.66088000     0.06954000
C            -0.20933000    -2.05398000     0.10777000
N             0.81529000    -2.98945000     0.18107000
C             2.15443000    -2.66524000    -0.01669000
C             2.57539000    -1.31236000    -0.06147000
B             1.54059000    -0.19294000     0.03355000
C             0.47293900    -4.36388000     0.49794000
C             3.11211900    -3.68676100    -0.18450000
C             4.44894000    -3.37092100    -0.35088000
C             4.88625000    -2.04300100    -0.36147000
C             3.94682000    -1.03992100    -0.22520000
C            -0.96995000     0.25900000     0.03399000
C            -2.29471000    -0.14604900     0.01988000
C            -2.55641000    -1.53640900     0.02724000
C            -1.54826000    -2.48456900     0.06630000
C            -3.51088900     0.64051100    -0.02589000
C            -4.66129000    -0.17103900    -0.05971000
S            -4.27176000    -1.88580900    -0.03275000
C            -3.66210900     2.02976100    -0.04181000
C            -4.93426900     2.58116100    -0.08995000
C            -6.06570900     1.75978200    -0.12290000
C            -5.93968000     0.37593200    -0.10819000
C             1.92833100     1.33008000     0.04588000
C             2.14353100     1.99874000     1.26434000
C             2.47287100     3.35339000     1.26586000
C             2.59863100     4.07467000     0.07895000
C             2.37946100     3.40503000    -1.12401000
C             2.04911100     2.05023000    -1.15614000
C             1.81450100     1.35765000    -2.47160000
C             2.98689200     5.52621000     0.09569000
C             2.01026100     1.24680000     2.56096000
H             1.29546900    -4.82676000     1.04182000
H             0.25284900    -4.96233000    -0.39461000
H            -0.39457100    -4.37786000     1.15781000
H             2.81984900    -4.72868000    -0.22711000
H             5.16326900    -4.17822100    -0.48731000
H             5.93883000    -1.81101100    -0.48836000
H             4.24893000     0.00445900    -0.24664000
H            -0.71687900     1.31659000     0.01151000
H            -1.80917000    -3.53415900     0.02347000
H            -2.78516900     2.67013100    -0.01597000
H            -5.05276900     3.66014100    -0.10209000
H            -7.05514900     2.20511200    -0.16044000
H            -6.81778000    -0.26156800    -0.13396000
H             2.63382100     3.85918000     2.21641000
H             2.46659100     3.95171000    -2.06144000
H             1.95325100     2.03924000    -3.31496000
H             2.50073000     0.51302000    -2.60192000
H             0.79852100     0.95021000    -2.52949000
H             2.61486200     6.02931000     0.99302000
H             4.07721200     5.64395900     0.08560000
H             2.59484200     6.05499000    -0.77785000
H             2.70282000     0.39791000     2.59777000
H             2.21586100     1.88834000     3.42195000
H             1.00045100     0.83647000     2.67789000
