# Supplementary material for: Borylation–Reduction–Borylation for the Formation of 1,4-Azaborines
Source: Org Lett. 2023 Dec 6;25(49):8912–6. doi: 10.1021/acs.orglett.3c03731 (PMC10729022; doi:10.1021/acs.orglett.3c03731)
Supplement: Supplementary file 3 — ol3c03731_si_003.xyz [file ol3c03731_si_003.xyz]

55

C             0.24621900    -1.06314000     0.04820000
C             0.67797800    -2.41606100     0.08273000
N             2.02706700    -2.73558300     0.16881000
C             3.04117800    -1.80440400    -0.01440000
C             2.74260000    -0.42182400    -0.05736000
B             1.29262100     0.05098800     0.02977000
C             2.39830500    -4.09918300     0.50681000
C             4.37817800    -2.22782600    -0.16850000
C             5.38945900    -1.29743700    -0.32229000
C             5.11794100     0.07485300    -0.33015000
C             3.80717200     0.48904500    -0.20512000
C            -1.15188000    -0.84468800     0.00721000
C            -2.09179200    -1.88631700    -0.02377000
C            -1.61691400    -3.20394800    -0.03397000
C            -0.26830400    -3.46945000     0.01803000
C             0.94415300     1.58227900     0.05477000
C             0.78242400     2.25137900     1.28146000
C             0.47372600     3.60980900     1.29506000
C             0.32210700     4.33434000     0.11298000
C             0.48957600     3.66390900    -1.09828000
C             0.79917400     2.30581900    -1.14306000
C             0.93917300     1.60073900    -2.46407000
C             0.01611900     5.80495000     0.14447000
C             0.91181300     1.48574900     2.56928000
S            -1.93296800     0.72877300    -0.01496000
C            -3.51839900    -0.01341500    -0.06196000
C            -3.45832100    -1.41992500    -0.06325000
C            -4.73702800     0.66180700    -0.09453000
C            -5.90697900    -0.08415200    -0.13031000
C            -5.86368100    -1.48391200    -0.13256000
C            -4.64990200    -2.15246300    -0.09885000
H             3.33545500    -4.08937500     1.06197000
H             2.51372400    -4.73820300    -0.37698000
H             1.64234500    -4.53065200     1.16209000
H             4.63275600    -3.27962600    -0.21156000
H             6.40939900    -1.64945900    -0.45017000
H             5.92269200     0.79387200    -0.44542000
H             3.56018300     1.54764500    -0.22303000
H            -2.31915500    -4.03054700    -0.09793000
H             0.05376500    -4.50078000    -0.03927000
H             0.34336700     4.11511000     2.25042000
H             0.37004700     4.21167000    -2.03137000
H             0.84002400     2.29522900    -3.30242000
H             1.91031200     1.10040700    -2.54861000
H             0.16901200     0.82795000    -2.57532000
H            -0.57400100     6.07123100     1.02616000
H             0.93708000     6.39962900     0.17742000
H            -0.54023100     6.11626100    -0.74430000
H             1.87919200     0.97442700     2.63221000
H             0.81702400     2.14139900     3.43886000
H             0.13536200     0.71479000     2.64288000
H            -4.76934700     1.74694700    -0.09253000
H            -6.86561800     0.42504000    -0.15650000
H            -6.78981200    -2.04978000    -0.16022000
H            -4.62323400    -3.23860300    -0.09889000
