# Supplementary material for: Borylation–Reduction–Borylation for the Formation of 1,4-Azaborines
Source: Org Lett. 2023 Dec 6;25(49):8912–6. doi: 10.1021/acs.orglett.3c03731 (PMC10729022; doi:10.1021/acs.orglett.3c03731)
Supplement: Supplementary file 4 — ol3c03731_si_004.xyz [file ol3c03731_si_004.xyz]

57

C             0.33215000    -0.55449000     0.06751000
C            -0.15241000    -1.88980000     0.11026000
N             0.72004000    -2.96177000     0.17822000
C             2.09359000    -2.83179900    -0.01181000
C             2.70216000    -1.55218900    -0.05466000
B             1.84134000    -0.29644900     0.03414000
C             0.18119000    -4.27778000     0.48240000
C             2.89552000    -3.98011900    -0.17467000
C             4.26360000    -3.85735900    -0.33611000
C             4.88586000    -2.60453900    -0.34473000
C             4.10015000    -1.47774900    -0.21235000
C            -0.58228100     0.51427000     0.03117000
C            -1.94640100     0.29755000     0.02130000
C            -2.38447000    -1.03552000     0.03286000
C            -1.54871000    -2.12125000     0.07104000
C            -3.05076100     1.26453000    -0.02314000
C            -4.31072100     0.65714000    -0.05232000
S            -4.16870000    -1.11965000    -0.02250000
C            -2.98160100     2.65553000    -0.04110000
C            -4.16136100     3.39407000    -0.08690000
C            -5.40656100     2.76571900    -0.11540000
C            -5.49197100     1.37457900    -0.09821000
O            -4.69029000    -1.66142000     1.23122000
O            -4.61433000    -1.70018000    -1.28798000
C             2.43662900     1.15659100     0.04439000
C             2.73952900     1.79164100     1.26226000
C             3.25274900     3.08778100     1.26088000
C             3.47916900     3.78150100     0.07240000
C             3.17167900     3.14555100    -1.12966000
C             2.65743900     1.84943100    -1.15964000
C             2.33276900     1.19200100    -2.47406000
C             4.06458900     5.16521100     0.08637000
C             2.50204900     1.06865100     2.56052000
H             0.92197000    -4.85152000     1.03748000
H            -0.10284000    -4.83339000    -0.41876000
H            -0.68967000    -4.17545000     1.12880000
H             2.45819000    -4.96972900    -0.21672000
H             4.85659000    -4.75781900    -0.46946000
H             5.96124000    -2.52576900    -0.46719000
H             4.54799000    -0.48721900    -0.23267000
H            -0.17484100     1.52213000     0.00644000
H            -1.97265000    -3.11657000     0.02944000
H            -2.01967100     3.15838000    -0.01897000
H            -4.10971100     4.47848000    -0.10051000
H            -6.31320100     3.36100900    -0.15098000
H            -6.45112100     0.86739900    -0.12006000
H             3.48066900     3.56891100     2.21042000
H             3.33562900     3.67237100    -2.06807000
H             2.56485900     1.84603100    -3.31854000
H             2.89763900     0.26149100    -2.60189000
H             1.27067900     0.92725100    -2.53526000
H             3.76996900     5.71509100     0.98489000
H             5.16053900     5.13000100     0.07154000
H             3.74621900     5.74296100    -0.78605000
H             3.07017000     0.13208100     2.60100000
H             2.79414900     1.67753100     3.42004000
H             1.44493900     0.80328100     2.67942000
